# Supplementary material for: Immunosuppressive Therapy Modifies Anti-Spike IgG Subclasses Distribution After Four Doses of mRNA Vaccination in a Cohort of Kidney Transplant Recipients
Source: Vaccines (Basel). 2025 Jan 25;13(2):123. doi: 10.3390/vaccines13020123 (PMC11860609; doi:10.3390/vaccines13020123)
Supplement: Supplementary file 1 [file vaccines-13-00123-s001.zip]

Archive with 1 entries (1 files):
- vaccines-3403321-supplementary.pdf
